# Supplementary material for: Clinical impact of pharmacogenetic profiling with a clinical decision support tool in polypharmacy home health patients: A prospective pilot randomized controlled trial
Source: PLoS One. 2017 Feb 2;12(2):e0170905. doi: 10.1371/journal.pone.0170905 (PMC5289536; doi:10.1371/journal.pone.0170905)
Supplement: S1 Data — (XLSX) [file pone.0170905.s001.xlsx]

## Sheet: Patient & Reco Data Dictionary
PATIENT METADATA
Column Name	Description	Data Type	Detail
STUDY_ID	Participant ID	Integer
TRT_GRP	Treatment group	String	"Tested" or "Untested"
DC_YN	Whether patient was discontinued from study	String	"Y" or "N"
DC_RSN	Reason for Discontinuation	String
RHSP_30	Number of re-hospitalizations at 30 days	Integer
RHSP_60	Number of re-hospitalizations at 60 days	Integer	RHSP_30 included in this value (0-60 days not 30-60 days)
ER_30	Number of ER Visits at 30 days	Integer
ER_60	Number of ER Visits at 60 Days	Integer	ER_30 included in this value (0-60 days not 30-60 days)
ER_RHSP_30	Number of composite ER Visits + re-hospitalizations at 30 Days	Integer
ER_RHSP_60	Number of composite ER Visits + re-hospitalizations at 60 Days	Integer	ER_RHSP_30 included in this value (0-60 days not 30-60 days)
ER_RHSP_DTH_30	Number of composite ER Visits + re-hospitalizations + death at 30 Days	Integer
ER_RHSP_DTH_60	Number of composite ER Visits + re-hospitalizations + death at 60 Days	Integer	ER_RHSP_DTH_30 included in this value (0-60 days not 30-60 days)
FALLS	Total number of Falls	Integer
ADV_E	Total number of Adverse Events	Integer
RHSP_YN	Whether patient was rehospitalized	String	"Y" or "N"
RHSP_DAYS	Number of days to first hospitalization	Integer	If no re-hospitalizations, days to last F/U (or date of discontinuation)
ER_YN	Whether patient had an ER Visit	String	"Y" or "N"
ER_DAYS	Number of days to first ER Visit	Integer	If no ER Visit, days to last F/U (or date of discontinuation)
OM_1034_BL	OASIS Metric 1034 - Overall Status at Baseline	Integer	See OM_1034 tab for response descriptions
OM_1242_BL	OASIS Metric 1242 - Pain Type at Baseline	Integer	See OM_1242 tab for response descriptions
OM_1710_BL	OASIS Metric 1710 - Confusion at Baseline	Integer	See OM_1710 tab for response descriptions
OM_1720_BL	OASIS Metric 1720 - Anxiety at Baseline	Integer	See OM_1720 tab for response descriptions
OM_1745_BL	OASIS Metric 1745 - Disruptive Behavior at Baseline	Integer	See OM_1745 tab for response descriptions
OM_2110_BL	OASIS Metric 2110 - Need For ADL at Baseline	Integer	See OM_2110 tab for response descriptions
OM_1034_30	OASIS Metric 1034 - Overall Status at 30 Days	Integer	See OM_1034 tab for response descriptions
OM_1242_30	OASIS Metric 1242 - Pain Type at 30 Days	Integer	See OM_1242 tab for response descriptions
OM_1710_30	OASIS Metric 1710 - Confusion at 30 Days	Integer	See OM_1710 tab for response descriptions
OM_1720_30	OASIS Metric 1720 - Anxiety at 30 Days	Integer	See OM_1720 tab for response descriptions
OM_1745_30	OASIS Metric 1745 - Disruptive Behavior at 30 Days	Integer	See OM_1745 tab for response descriptions
OM_2110_30	OASIS Metric 2110 - Need For ADL at 30 Days	Integer	See OM_2110 tab for response descriptions
OM_1034_60	OASIS Metric 1034 - Overall Status at 60 Days	Integer	See OM_1034 tab for response descriptions
OM_1242_60	OASIS Metric 1242 - Pain Type at 60 Days	Integer	See OM_1242 tab for response descriptions
OM_1710_60	OASIS Metric 1710 - Confusion at 60 Days	Integer	See OM_1710 tab for response descriptions
OM_1720_60	OASIS Metric 1720 - Anxiety at 60 Days	Integer	See OM_1720 tab for response descriptions
OM_1745_60	OASIS Metric 1745 - Disruptive Behavior at 60 Days	Integer	See OM_1745 tab for response descriptions
OM_2110_60	OASIS Metric 2110 - Need For ADL at 60 Days	Integer	See OM_2110 tab for response descriptions
PHQ2_1_BL	First PHQ2 at Baseline: Little interest or pleasure in doing things	Integer	See PH2Q tab for response descriptions
PHQ2_2_BL	Second PH2Q at Baseline: Feeling down, depressed or hopeless	Integer	See PH2Q tab for response descriptions
PHQ2_1_30	First PHQ2 at 30 Days: Little interest or pleasure in doing things	Integer	See PH2Q tab for response descriptions
PHQ2_2_30	Second PH2Q at 30 Days: Feeling down, depressed or hopeless	Integer	See PH2Q tab for response descriptions
PHQ2_1_60	First PHQ2 at 60 Days: Little interest or pleasure in doing things	Integer	See PH2Q tab for response descriptions
PHQ2_2_60	Second PH2Q at 60 Days: Feeling down, depressed or hopeless	Integer	See PH2Q tab for response descriptions
RECS_MADE	Total recommendations on prescribing report	Integer	See recommendations if more in-depth analysis required
RECS_FOLLOWED	Number of recommendations followed by physician	Integer	"Unknown" responses are not counted. See recommendations if more in-depth analysis required
Recommendation Metadata
Column Name	Description	Data Type	Detail
STUDY_ID	Participant ID	Integer
REC_FOLLOWED	Whether recommendation was followed	String	"Yes", "No", or "Unknown"
PRSC_FILLED	Whether prescription was filled	String	"Yes", "No", "Unknown", or "N/A"
REC_SEVERITY	Severity of recommendation	Integer	1=Major; 2=Moderate; 3=Minor, 4=No Change
INTX_TYPE	Interaction type	String	"Drug-Drug", "Drug-Gene", or "Cumulative"

## Sheet: OASIS Metrics Data Dictionary
	OM_1034
Status ID	Description - Overall Status	Status Value
1	0- The patient is stable with no heightened risk(s) for serious complications and death (beyond those typical of the patient’s age).	0
2	1- The patient is temporarily facing high health risk(s) but is likely to return to being stable without heightened risk(s) for serious complications and death (beyond those typical of the patient’s age).	1
3	2- The patient is likely to remain in fragile health and have ongoing high risk(s) of serious complications and death.	2
4	3- The patient has serious progressive conditions that could lead to death within a year.	3
5	UK- The patient’s situation is unknown or unclear.	UK
	OM_1242
Status ID	Description - Pain	Status Value
1	0- Patient has no pain	0
2	1- Patient has pain that does not interfere with activity or movement	1
3	2- Less often than daily	2
4	3- Daily, but not constantly	3
5	4- All of the time	4
6	UK- Answer Not Provided	UK
OM_1710
Status ID	Description - Confusion	Status Value
1	0- Never	0
2	1- In new or complex situations only	1
3	2- On awakening or at night only	2
4	3- During the day and evening, but not constantly	3
5	4- Constantly	4
6	NA- Patient nonresponsive	NA
7	UK- Answer Not Provided	UK
OM_1720
Status ID	Description - Anxiety	Status Value
1	0- None of the time	0
2	1- Less often than daily	1
3	2- Daily, but not constantly	2
4	3- All of the time	3
5	NA- Patient nonresponsive	NA
6	UK- Answer Not Provided	UK
OM_1745
Status ID	Description - Disruptive Behavior	Status Value
1	0- Never	0
2	1- Less than once a month	1
3	2- Once a month	2
4	3- Several times each month	3
5	4- Several times a week	4
6	5- At least daily	5
7	UK- Answer Not Provided	UK
OM_2110
Status ID	Description - Need For ADL	Status Value
1	1- At least daily	1
2	2- Three or more times per week	2
3	3- One to two times per week	3
4	4- Received, but less often than weekly	4
5	5- No assistance received	5
6	UK- Unknown	UK
PHQ2
Answer ID	Answer Description	Answer Value
1	0- Not at all	0
2	1- Several days	1
3	2- More than half the days	2
4	3- Nearly every day	3
5	UK- Answer Not Provided	UK

## Sheet: Patient ICD10 Data
StudyID	Treatment Arm	ICD10Code	Description
1	Tested	J44.1	Chronic obstructive pulmonary disease w (acute) exacerbation
1	Tested	I50.9	Heart failure, unspecified
1	Tested	N39.0	Urinary tract infection, site not specified
1	Tested	I25.9	Chronic ischemic heart disease, unspecified
1	Tested	M62.9	Disorder of muscle, unspecified
1	Tested	L89.309	Pressure ulcer of unspecified buttock, unspecified stage
1	Tested	Z85.118	Personal history of malignant neoplasm of bronchus and lung
1	Tested	Z99.81	Dependence on supplemental oxygen
1	Tested	Z87.891	Personal history of nicotine dependence
1	Tested	R55	Syncope and collapse
1	Tested	S00.93XA	Contusion of unspecified part of head, initial encounter
2	Tested	I50.33	Acute on chronic diastolic (congestive) heart failure
2	Tested	J44.1	Chronic obstructive pulmonary disease w (acute) exacerbation
2	Tested	I48.91	Unspecified atrial fibrillation
2	Tested	D64.9	Anemia, unspecified
2	Tested	I51.7	Cardiomegaly
2	Tested	I10	Essential (primary) hypertension
4	Untested	I10	Essential (primary) hypertension
4	Untested	N39.0	Urinary tract infection, site not specified
4	Untested	E53.8	Deficiency of other specified B group vitamins
4	Untested	I42.8	Other cardiomyopathies
4	Untested	Z86.79	Personal history of other diseases of the circulatory system
4	Untested	R41.3	Other amnesia
4	Untested	Z87.440	Personal history of urinary (tract) infections
4	Untested	J44.1	Chronic obstructive pulmonary disease w (acute) exacerbation
4	Untested	Z87.891	Personal history of nicotine dependence
4	Untested	Z95.0	Presence of cardiac pacemaker
4	Untested	I25.10	Athscl heart disease of native coronary artery w/o ang pctrs
5	Untested	J18.9	Pneumonia, unspecified organism
5	Untested	I95.9	Hypotension, unspecified
5	Untested	J96.90	Respiratory failure, unsp, unsp w hypoxia or hypercapnia
5	Untested	A41.9	Sepsis, unspecified organism
5	Untested	J44.1	Chronic obstructive pulmonary disease w (acute) exacerbation
5	Untested	E11.9	Type 2 diabetes mellitus without complications
5	Untested	E11.51	Type 2 diabetes w diabetic peripheral angiopath w/o gangrene
5	Untested	I79.8	Oth disord of art,arterioles & capilare in dis classd elswhr
5	Untested	M62.9	Disorder of muscle, unspecified
5	Untested	I25.10	Athscl heart disease of native coronary artery w/o ang pctrs
5	Untested	F17.200	Nicotine dependence, unspecified, uncomplicated
5	Untested	A66.1	Multiple papillomata and wet crab yaws
5	Untested	I25.2	Old myocardial infarction
5	Untested	Z86.79	Personal history of other diseases of the circulatory system
5	Untested	E03.9	Hypothyroidism, unspecified
6	Tested	J18.9	Pneumonia, unspecified organism
6	Tested	J44.1	Chronic obstructive pulmonary disease w (acute) exacerbation
6	Tested	E11.9	Type 2 diabetes mellitus without complications
6	Tested	I10	Essential (primary) hypertension
6	Tested	M17.10	Unilateral primary osteoarthritis, unspecified knee
6	Tested	Z87.891	Personal history of nicotine dependence
7	Untested	I48.91	Unspecified atrial fibrillation
7	Untested	I10	Essential (primary) hypertension
7	Untested	Z79.01	Long term (current) use of anticoagulants
7	Untested	E11.9	Type 2 diabetes mellitus without complications
7	Untested	M62.9	Disorder of muscle, unspecified
7	Untested	I25.10	Athscl heart disease of native coronary artery w/o ang pctrs
7	Untested	I25.2	Old myocardial infarction
7	Untested	M17.10	Unilateral primary osteoarthritis, unspecified knee
7	Untested	N18.3	Chronic kidney disease, stage 3 (moderate)
7	Untested	K92.0	Hematemesis
7	Untested	J09.X2	Flu due to ident novel influenza A virus w oth resp manifest
7	Untested	G93.40	Encephalopathy, unspecified
8	Untested	J44.1	Chronic obstructive pulmonary disease w (acute) exacerbation
8	Untested	I50.23	Acute on chronic systolic (congestive) heart failure
8	Untested	M62.9	Disorder of muscle, unspecified
8	Untested	I25.2	Old myocardial infarction
8	Untested	I51.7	Cardiomegaly
8	Untested	I48.91	Unspecified atrial fibrillation
8	Untested	Z79.01	Long term (current) use of anticoagulants
8	Untested	Z87.891	Personal history of nicotine dependence
8	Untested	Z95.0	Presence of cardiac pacemaker
8	Untested	I10	Essential (primary) hypertension
8	Untested	I25.10	Athscl heart disease of native coronary artery w/o ang pctrs
11	Untested	I50.23	Acute on chronic systolic (congestive) heart failure
11	Untested	A04.7	Enterocolitis due to Clostridium difficile
11	Untested	M62.9	Disorder of muscle, unspecified
11	Untested	I42.8	Other cardiomyopathies
11	Untested	I48.91	Unspecified atrial fibrillation
11	Untested	Z87.01	Personal history of pneumonia (recurrent)
11	Untested	N18.3	Chronic kidney disease, stage 3 (moderate)
11	Untested	Z95.0	Presence of cardiac pacemaker
11	Untested	I25.10	Athscl heart disease of native coronary artery w/o ang pctrs
12	Untested	J18.9	Pneumonia, unspecified organism
12	Untested	I10	Essential (primary) hypertension
12	Untested	M62.9	Disorder of muscle, unspecified
12	Untested	I48.91	Unspecified atrial fibrillation
12	Untested	M81.0	Age-related osteoporosis w/o current pathological fracture
12	Untested	K21.9	Gastro-esophageal reflux disease without esophagitis
12	Untested	K59.00	Constipation, unspecified
12	Untested	Z87.891	Personal history of nicotine dependence
12	Untested	E03.9	Hypothyroidism, unspecified
12	Untested	J96.90	Respiratory failure, unsp, unsp w hypoxia or hypercapnia
12	Untested	R04.2	Hemoptysis
12	Untested	I95.9	Hypotension, unspecified
13	Untested	I95.9	Hypotension, unspecified
13	Untested	Z47.1	Aftercare following joint replacement surgery
13	Untested	R26.9	Unspecified abnormalities of gait and mobility
13	Untested	M62.9	Disorder of muscle, unspecified
13	Untested	I10	Essential (primary) hypertension
13	Untested	G47.33	Obstructive sleep apnea (adult) (pediatric)
13	Untested	Z48.01	Encounter for change or removal of surgical wound dressing
13	Untested	M17.10	Unilateral primary osteoarthritis, unspecified knee
14	Tested	Z48.89	Encounter for other specified surgical aftercare
14	Tested	I95.9	Hypotension, unspecified
14	Tested	M62.9	Disorder of muscle, unspecified
14	Tested	I48.91	Unspecified atrial fibrillation
14	Tested	G30.9	Alzheimer's disease, unspecified
14	Tested	F02.80	Dementia in oth diseases classd elswhr w/o behavrl disturb
14	Tested	E03.9	Hypothyroidism, unspecified
14	Tested	I10	Essential (primary) hypertension
14	Tested	K21.9	Gastro-esophageal reflux disease without esophagitis
14	Tested	K80.20	Calculus of gallbladder w/o cholecystitis w/o obstruction
14	Tested	E86.0	Dehydration
16	Tested	J18.9	Pneumonia, unspecified organism
16	Tested	I50.9	Heart failure, unspecified
16	Tested	I10	Essential (primary) hypertension
16	Tested	J44.1	Chronic obstructive pulmonary disease w (acute) exacerbation
16	Tested	G58.9	Mononeuropathy, unspecified
16	Tested	I24.8	Other forms of acute ischemic heart disease
16	Tested	Z87.440	Personal history of urinary (tract) infections
16	Tested	F17.200	Nicotine dependence, unspecified, uncomplicated
16	Tested	I25.10	Athscl heart disease of native coronary artery w/o ang pctrs
16	Tested	Z86.718	Personal history of other venous thrombosis and embolism
16	Tested	M62.9	Disorder of muscle, unspecified
16	Tested	J96.90	Respiratory failure, unsp, unsp w hypoxia or hypercapnia
16	Tested	N39.0	Urinary tract infection, site not specified
17	Untested	Z47.1	Aftercare following joint replacement surgery
17	Untested	R26.9	Unspecified abnormalities of gait and mobility
17	Untested	Z79.01	Long term (current) use of anticoagulants
17	Untested	Z48.01	Encounter for change or removal of surgical wound dressing
17	Untested	I51.7	Cardiomegaly
17	Untested	Z87.440	Personal history of urinary (tract) infections
17	Untested	Z95.0	Presence of cardiac pacemaker
17	Untested	M16.9	Osteoarthritis of hip, unspecified
17	Untested	N39.0	Urinary tract infection, site not specified
18	Untested	I50.9	Heart failure, unspecified
18	Untested	J44.1	Chronic obstructive pulmonary disease w (acute) exacerbation
18	Untested	I25.10	Athscl heart disease of native coronary artery w/o ang pctrs
18	Untested	I35.9	Nonrheumatic aortic valve disorder, unspecified
18	Untested	F17.200	Nicotine dependence, unspecified, uncomplicated
19	Tested	N39.0	Urinary tract infection, site not specified
19	Tested	B95.2	Enterococcus as the cause of diseases classified elsewhere
19	Tested	Z79.2	Long term (current) use of antibiotics
19	Tested	I50.23	Acute on chronic systolic (congestive) heart failure
19	Tested	M62.9	Disorder of muscle, unspecified
19	Tested	I25.89	Other forms of chronic ischemic heart disease
19	Tested	I25.10	Athscl heart disease of native coronary artery w/o ang pctrs
19	Tested	Z89.519	Acquired absence of unspecified leg below knee
19	Tested	I48.91	Unspecified atrial fibrillation
19	Tested	Z85.048	Prsnl hx of malig neoplm of rectum, rectosig junct, and anus
19	Tested	Z93.3	Colostomy status
20	Untested	Z96.619	Presence of unspecified artificial shoulder joint
20	Untested	Z46.89	Encounter for fitting and adjustment of oth devices
20	Untested	M62.9	Disorder of muscle, unspecified
20	Untested	Z48.01	Encounter for change or removal of surgical wound dressing
20	Untested	I51.7	Cardiomegaly
20	Untested	I10	Essential (primary) hypertension
20	Untested	F17.200	Nicotine dependence, unspecified, uncomplicated
20	Untested	Z85.3	Personal history of malignant neoplasm of breast
20	Untested	Z90.10	Acquired absence of unspecified breast and nipple
20	Untested	M71.50	Other bursitis, not elsewhere classified, unspecified site
20	Untested	M19.90	Unspecified osteoarthritis, unspecified site
21	Untested	I50.9	Heart failure, unspecified
21	Untested	G89.29	Other chronic pain
21	Untested	M62.9	Disorder of muscle, unspecified
21	Untested	G60.9	Hereditary and idiopathic neuropathy, unspecified
21	Untested	K44.9	Diaphragmatic hernia without obstruction or gangrene
21	Untested	K57.30	Dvrtclos of lg int w/o perforation or abscess w/o bleeding
21	Untested	Z87.01	Personal history of pneumonia (recurrent)
21	Untested	I10	Essential (primary) hypertension
21	Untested	Z95.0	Presence of cardiac pacemaker
21	Untested	S51.809A	Unspecified open wound of unspecified forearm, init encntr
22	Tested	J18.9	Pneumonia, unspecified organism
22	Tested	I50.21	Acute systolic (congestive) heart failure
22	Tested	E11.51	Type 2 diabetes w diabetic peripheral angiopath w/o gangrene
22	Tested	I79.8	Oth disord of art,arterioles & capilare in dis classd elswhr
22	Tested	I48.91	Unspecified atrial fibrillation
22	Tested	E03.9	Hypothyroidism, unspecified
22	Tested	Z95.0	Presence of cardiac pacemaker
22	Tested	M81.0	Age-related osteoporosis w/o current pathological fracture
22	Tested	M20.10	Hallux valgus (acquired), unspecified foot
22	Tested	M20.40	Other hammer toe(s) (acquired), unspecified foot
23	Untested	I50.22	Chronic systolic (congestive) heart failure
23	Untested	I27.89	Other specified pulmonary heart diseases
23	Untested	M62.9	Disorder of muscle, unspecified
23	Untested	I25.10	Athscl heart disease of native coronary artery w/o ang pctrs
23	Untested	I42.8	Other cardiomyopathies
23	Untested	E63.8	Other specified nutritional deficiencies
23	Untested	N40.0	Enlarged prostate without lower urinary tract symptoms
23	Untested	I48.91	Unspecified atrial fibrillation
23	Untested	Z87.891	Personal history of nicotine dependence
23	Untested	F10.21	Alcohol dependence, in remission
23	Untested	R09.02	Hypoxemia
24	Untested	E11.69	Type 2 diabetes mellitus with other specified complication
24	Untested	L97.409	Non-prs chronic ulcer of unsp heel and midfoot w unsp severt
24	Untested	I50.23	Acute on chronic systolic (congestive) heart failure
24	Untested	J44.1	Chronic obstructive pulmonary disease w (acute) exacerbation
24	Untested	I25.2	Old myocardial infarction
24	Untested	M62.9	Disorder of muscle, unspecified
24	Untested	Z87.440	Personal history of urinary (tract) infections
24	Untested	Z87.898	Personal history of other specified conditions
24	Untested	I48.91	Unspecified atrial fibrillation
24	Untested	I25.10	Athscl heart disease of native coronary artery w/o ang pctrs
25	Tested	J44.1	Chronic obstructive pulmonary disease w (acute) exacerbation
25	Tested	Z87.01	Personal history of pneumonia (recurrent)
25	Tested	E11.9	Type 2 diabetes mellitus without complications
25	Tested	I25.10	Athscl heart disease of native coronary artery w/o ang pctrs
25	Tested	I25.2	Old myocardial infarction
25	Tested	Z86.718	Personal history of other venous thrombosis and embolism
25	Tested	Z79.4	Long term (current) use of insulin
25	Tested	Z87.891	Personal history of nicotine dependence
26	Untested	J18.9	Pneumonia, unspecified organism
26	Untested	J44.1	Chronic obstructive pulmonary disease w (acute) exacerbation
26	Untested	I50.22	Chronic systolic (congestive) heart failure
26	Untested	I48.91	Unspecified atrial fibrillation
27	Tested	I50.9	Heart failure, unspecified
27	Tested	J44.1	Chronic obstructive pulmonary disease w (acute) exacerbation
27	Tested	E11.40	Type 2 diabetes mellitus with diabetic neuropathy, unsp
27	Tested	E13.42	Oth diabetes mellitus with diabetic polyneuropathy
27	Tested	I48.91	Unspecified atrial fibrillation
27	Tested	I25.10	Athscl heart disease of native coronary artery w/o ang pctrs
27	Tested	Z79.01	Long term (current) use of anticoagulants
27	Tested	Z79.4	Long term (current) use of insulin
27	Tested	Z86.711	Personal history of pulmonary embolism
27	Tested	Z86.718	Personal history of other venous thrombosis and embolism
27	Tested	J96.90	Respiratory failure, unsp, unsp w hypoxia or hypercapnia
28	Tested	I95.1	Orthostatic hypotension
28	Tested	N39.0	Urinary tract infection, site not specified
28	Tested	I10	Essential (primary) hypertension
28	Tested	I25.10	Athscl heart disease of native coronary artery w/o ang pctrs
28	Tested	I48.91	Unspecified atrial fibrillation
28	Tested	I51.7	Cardiomegaly
28	Tested	Z79.01	Long term (current) use of anticoagulants
28	Tested	M62.9	Disorder of muscle, unspecified
28	Tested	E03.9	Hypothyroidism, unspecified
29	Tested	I69.959	Hemiplga following unsp cerebvasc disease aff unsp side
29	Tested	I69.920	Aphasia following unspecified cerebrovascular disease
29	Tested	J44.1	Chronic obstructive pulmonary disease w (acute) exacerbation
29	Tested	I25.10	Athscl heart disease of native coronary artery w/o ang pctrs
29	Tested	I10	Essential (primary) hypertension
29	Tested	Z51.81	Encounter for therapeutic drug level monitoring
29	Tested	Z79.01	Long term (current) use of anticoagulants
29	Tested	Z87.891	Personal history of nicotine dependence
29	Tested	E03.9	Hypothyroidism, unspecified
29	Tested	H54.7	Unspecified visual loss
30	Untested	I50.21	Acute systolic (congestive) heart failure
30	Untested	J44.1	Chronic obstructive pulmonary disease w (acute) exacerbation
30	Untested	I48.91	Unspecified atrial fibrillation
30	Untested	Z99.81	Dependence on supplemental oxygen
30	Untested	F17.200	Nicotine dependence, unspecified, uncomplicated
31	Untested	I50.23	Acute on chronic systolic (congestive) heart failure
31	Untested	I48.91	Unspecified atrial fibrillation
31	Untested	I10	Essential (primary) hypertension
31	Untested	I25.10	Athscl heart disease of native coronary artery w/o ang pctrs
31	Untested	N18.3	Chronic kidney disease, stage 3 (moderate)
31	Untested	K21.9	Gastro-esophageal reflux disease without esophagitis
31	Untested	Z85.038	Personal history of malignant neoplasm of large intestine
31	Untested	J40	Bronchitis, not specified as acute or chronic
32	Tested	J18.9	Pneumonia, unspecified organism
32	Tested	I50.9	Heart failure, unspecified
32	Tested	I95.1	Orthostatic hypotension
32	Tested	M62.9	Disorder of muscle, unspecified
32	Tested	J44.1	Chronic obstructive pulmonary disease w (acute) exacerbation
32	Tested	H54.8	Legal blindness, as defined in USA
32	Tested	H35.30	Unspecified macular degeneration
32	Tested	N40.0	Enlarged prostate without lower urinary tract symptoms
32	Tested	I48.91	Unspecified atrial fibrillation
32	Tested	M10.9	Gout, unspecified
32	Tested	I95.9	Hypotension, unspecified
33	Untested	M62.9	Disorder of muscle, unspecified
33	Untested	R55	Syncope and collapse
33	Untested	G89.29	Other chronic pain
33	Untested	M41.20	Other idiopathic scoliosis, site unspecified
33	Untested	I25.10	Athscl heart disease of native coronary artery w/o ang pctrs
33	Untested	I27.89	Other specified pulmonary heart diseases
33	Untested	N18.3	Chronic kidney disease, stage 3 (moderate)
34	Untested	E11.9	Type 2 diabetes mellitus without complications
34	Untested	J18.9	Pneumonia, unspecified organism
34	Untested	J44.1	Chronic obstructive pulmonary disease w (acute) exacerbation
34	Untested	M62.9	Disorder of muscle, unspecified
34	Untested	L89.159	Pressure ulcer of sacral region, unspecified stage
34	Untested	E03.9	Hypothyroidism, unspecified
34	Untested	I10	Essential (primary) hypertension
34	Untested	Z66	Do not resuscitate
34	Untested	Z99.81	Dependence on supplemental oxygen
34	Untested	Z87.891	Personal history of nicotine dependence
34	Untested	J96.90	Respiratory failure, unsp, unsp w hypoxia or hypercapnia
34	Untested	B95.62	Methicillin resis staph infct causing diseases classd elswhr
35	Untested	I50.23	Acute on chronic systolic (congestive) heart failure
35	Untested	J44.1	Chronic obstructive pulmonary disease w (acute) exacerbation
35	Untested	I95.9	Hypotension, unspecified
35	Untested	I48.91	Unspecified atrial fibrillation
35	Untested	Z99.81	Dependence on supplemental oxygen
35	Untested	Z79.01	Long term (current) use of anticoagulants
35	Untested	Z66	Do not resuscitate
35	Untested	K21.9	Gastro-esophageal reflux disease without esophagitis
35	Untested	M62.9	Disorder of muscle, unspecified
38	Tested	Z46.89	Encounter for fitting and adjustment of oth devices
38	Tested	I10	Essential (primary) hypertension
38	Tested	M62.9	Disorder of muscle, unspecified
38	Tested	Z95.0	Presence of cardiac pacemaker
39	Tested	I50.21	Acute systolic (congestive) heart failure
39	Tested	I48.91	Unspecified atrial fibrillation
39	Tested	I27.89	Other specified pulmonary heart diseases
39	Tested	I25.10	Athscl heart disease of native coronary artery w/o ang pctrs
39	Tested	G89.29	Other chronic pain
39	Tested	K21.9	Gastro-esophageal reflux disease without esophagitis
39	Tested	K44.9	Diaphragmatic hernia without obstruction or gangrene
39	Tested	Z95.0	Presence of cardiac pacemaker
39	Tested	Z87.891	Personal history of nicotine dependence
39	Tested	F10.21	Alcohol dependence, in remission
40	Untested	K61.0	Anal abscess
40	Untested	B96.20	Unsp Escherichia coli as the cause of diseases classd elswhr
40	Untested	K74.60	Unspecified cirrhosis of liver
40	Untested	B19.20	Unspecified viral hepatitis C without hepatic coma
40	Untested	K21.9	Gastro-esophageal reflux disease without esophagitis
40	Untested	F10.21	Alcohol dependence, in remission
40	Untested	I10	Essential (primary) hypertension
41	Tested	I10	Essential (primary) hypertension
41	Tested	I25.10	Athscl heart disease of native coronary artery w/o ang pctrs
41	Tested	M62.9	Disorder of muscle, unspecified
41	Tested	J18.9	Pneumonia, unspecified organism
41	Tested	H54.7	Unspecified visual loss
41	Tested	Z79.01	Long term (current) use of anticoagulants
41	Tested	Z95.0	Presence of cardiac pacemaker
41	Tested	I48.91	Unspecified atrial fibrillation
41	Tested	E03.9	Hypothyroidism, unspecified
41	Tested	Z66	Do not resuscitate
41	Tested	F02.80	Dementia in oth diseases classd elswhr w/o behavrl disturb
42	Tested	J40	Bronchitis, not specified as acute or chronic
42	Tested	I25.10	Athscl heart disease of native coronary artery w/o ang pctrs
42	Tested	I10	Essential (primary) hypertension
42	Tested	K57.30	Dvrtclos of lg int w/o perforation or abscess w/o bleeding
42	Tested	Z87.891	Personal history of nicotine dependence
42	Tested	N40.0	Enlarged prostate without lower urinary tract symptoms
43	Untested	I87.2	Venous insufficiency (chronic) (peripheral)
43	Untested	L97.209	Non-pressure chronic ulcer of unsp calf with unsp severity
43	Untested	E11.9	Type 2 diabetes mellitus without complications
43	Untested	I10	Essential (primary) hypertension
43	Untested	I50.9	Heart failure, unspecified
43	Untested	L40.8	Other psoriasis
43	Untested	M10.9	Gout, unspecified
46	Untested	I50.22	Chronic systolic (congestive) heart failure
46	Untested	E11.40	Type 2 diabetes mellitus with diabetic neuropathy, unsp
46	Untested	E13.42	Oth diabetes mellitus with diabetic polyneuropathy
46	Untested	F32.9	Major depressive disorder, single episode, unspecified
46	Untested	J44.1	Chronic obstructive pulmonary disease w (acute) exacerbation
46	Untested	M62.81	Muscle weakness (generalized)
46	Untested	I25.10	Athscl heart disease of native coronary artery w/o ang pctrs
46	Untested	Z93.6	Other artificial openings of urinary tract status
46	Untested	Z95.0	Presence of cardiac pacemaker
45	Untested	J18.9	Pneumonia, unspecified organism
45	Untested	I50.23	Acute on chronic systolic (congestive) heart failure
45	Untested	I10	Essential (primary) hypertension
45	Untested	I25.10	Athscl heart disease of native coronary artery w/o ang pctrs
45	Untested	M62.9	Disorder of muscle, unspecified
45	Untested	I25.2	Old myocardial infarction
45	Untested	Z95.0	Presence of cardiac pacemaker
45	Untested	F17.200	Nicotine dependence, unspecified, uncomplicated
47	Tested	I50.23	Acute on chronic systolic (congestive) heart failure
47	Tested	I27.89	Other specified pulmonary heart diseases
47	Tested	I48.91	Unspecified atrial fibrillation
47	Tested	N18.3	Chronic kidney disease, stage 3 (moderate)
47	Tested	G40.909	Epilepsy, unsp, not intractable, without status epilepticus
47	Tested	Z87.891	Personal history of nicotine dependence
47	Tested	Z99.81	Dependence on supplemental oxygen
47	Tested	Z86.73	Prsnl hx of TIA (TIA), and cereb infrc w/o resid deficits
47	Tested	Z66	Do not resuscitate
44	Tested	J18.9	Pneumonia, unspecified organism
44	Tested	I65.29	Occlusion and stenosis of unspecified carotid artery
44	Tested	K58.9	Irritable bowel syndrome without diarrhea
44	Tested	Z87.891	Personal history of nicotine dependence
44	Tested	Z99.81	Dependence on supplemental oxygen
44	Tested	H54.60	Unqualified visual loss, one eye, unspecified
44	Tested	G47.33	Obstructive sleep apnea (adult) (pediatric)
48	Tested	I50.23	Acute on chronic systolic (congestive) heart failure
48	Tested	Z87.01	Personal history of pneumonia (recurrent)
48	Tested	I10	Essential (primary) hypertension
48	Tested	E11.9	Type 2 diabetes mellitus without complications
48	Tested	M06.9	Rheumatoid arthritis, unspecified
48	Tested	I25.2	Old myocardial infarction
48	Tested	I25.10	Athscl heart disease of native coronary artery w/o ang pctrs
48	Tested	Z95.0	Presence of cardiac pacemaker
48	Tested	Z87.891	Personal history of nicotine dependence
49	Untested	N39.0	Urinary tract infection, site not specified
49	Untested	B95.2	Enterococcus as the cause of diseases classified elsewhere
49	Untested	I38	Endocarditis, valve unspecified
49	Untested	I25.10	Athscl heart disease of native coronary artery w/o ang pctrs
49	Untested	Z87.01	Personal history of pneumonia (recurrent)
49	Untested	F03.90	Unspecified dementia without behavioral disturbance
49	Untested	M31.6	Other giant cell arteritis
49	Untested	Z96.659	Presence of unspecified artificial knee joint
51	Untested	I48.91	Unspecified atrial fibrillation
51	Untested	I95.1	Orthostatic hypotension
51	Untested	K57.30	Dvrtclos of lg int w/o perforation or abscess w/o bleeding
51	Untested	E03.9	Hypothyroidism, unspecified
51	Untested	G89.29	Other chronic pain
51	Untested	G89.29	Other chronic pain
51	Untested	Z85.53	Personal history of malignant neoplasm of renal pelvis
51	Untested	Z93.6	Other artificial openings of urinary tract status
51	Untested	Z87.440	Personal history of urinary (tract) infections
51	Untested	Z87.898	Personal history of other specified conditions
51	Untested	Z98.84	Bariatric surgery status
52	Tested	J44.1	Chronic obstructive pulmonary disease w (acute) exacerbation
52	Tested	I95.1	Orthostatic hypotension
52	Tested	I25.10	Athscl heart disease of native coronary artery w/o ang pctrs
52	Tested	M54.9	Dorsalgia, unspecified
52	Tested	I10	Essential (primary) hypertension
52	Tested	Z87.891	Personal history of nicotine dependence
52	Tested	Z99.81	Dependence on supplemental oxygen
52	Tested	Z86.73	Prsnl hx of TIA (TIA), and cereb infrc w/o resid deficits
50	Tested	I50.33	Acute on chronic diastolic (congestive) heart failure
50	Tested	J44.1	Chronic obstructive pulmonary disease w (acute) exacerbation
50	Tested	E11.9	Type 2 diabetes mellitus without complications
50	Tested	M62.81	Muscle weakness (generalized)
50	Tested	I87.2	Venous insufficiency (chronic) (peripheral)
50	Tested	L97.209	Non-pressure chronic ulcer of unsp calf with unsp severity
50	Tested	I27.89	Other specified pulmonary heart diseases
50	Tested	F17.200	Nicotine dependence, unspecified, uncomplicated
50	Tested	Z99.81	Dependence on supplemental oxygen
50	Tested	I25.10	Athscl heart disease of native coronary artery w/o ang pctrs
50	Tested	E03.9	Hypothyroidism, unspecified
53	Tested	Z47.1	Aftercare following joint replacement surgery
53	Tested	R26.9	Unspecified abnormalities of gait and mobility
53	Tested	J44.1	Chronic obstructive pulmonary disease w (acute) exacerbation
53	Tested	Z48.01	Encounter for change or removal of surgical wound dressing
53	Tested	I10	Essential (primary) hypertension
53	Tested	K59.00	Constipation, unspecified
37	Untested	I50.21	Acute systolic (congestive) heart failure
37	Untested	Z46.89	Encounter for fitting and adjustment of oth devices
37	Untested	I25.10	Athscl heart disease of native coronary artery w/o ang pctrs
37	Untested	I25.2	Old myocardial infarction
37	Untested	I24.8	Other forms of acute ischemic heart disease
37	Untested	I51.81	Takotsubo syndrome
37	Untested	E03.9	Hypothyroidism, unspecified
54	Tested	E11.9	Type 2 diabetes mellitus without complications
54	Tested	I50.23	Acute on chronic systolic (congestive) heart failure
54	Tested	M62.81	Muscle weakness (generalized)
54	Tested	H54.2	Low vision, both eyes
54	Tested	I25.10	Athscl heart disease of native coronary artery w/o ang pctrs
54	Tested	L89.509	Pressure ulcer of unspecified ankle, unspecified stage
54	Tested	I10	Essential (primary) hypertension
54	Tested	Z79.4	Long term (current) use of insulin
54	Tested	F17.200	Nicotine dependence, unspecified, uncomplicated
55	Tested	N39.0	Urinary tract infection, site not specified
55	Tested	B96.20	Unsp Escherichia coli as the cause of diseases classd elswhr
55	Tested	Z46.6	Encounter for fitting and adjustment of urinary device
55	Tested	N31.9	Neuromuscular dysfunction of bladder, unspecified
55	Tested	I25.10	Athscl heart disease of native coronary artery w/o ang pctrs
55	Tested	J44.1	Chronic obstructive pulmonary disease w (acute) exacerbation
55	Tested	H54.2	Low vision, both eyes
55	Tested	H35.30	Unspecified macular degeneration
55	Tested	I11.9	Hypertensive heart disease without heart failure
55	Tested	M41.20	Other idiopathic scoliosis, site unspecified
55	Tested	M81.0	Age-related osteoporosis w/o current pathological fracture
55	Tested	Z87.891	Personal history of nicotine dependence
56	Tested	T81.89XA	Oth complications of procedures, NEC, init
56	Tested	B95.62	Methicillin resis staph infct causing diseases classd elswhr
56	Tested	B96.20	Unsp Escherichia coli as the cause of diseases classd elswhr
56	Tested	L03.119	Cellulitis of unspecified part of limb
56	Tested	Z89.519	Acquired absence of unspecified leg below knee
56	Tested	Z86.19	Personal history of other infectious and parasitic diseases
56	Tested	F12.20	Cannabis dependence, uncomplicated
56	Tested	I10	Essential (primary) hypertension
57	Untested	I48.91	Unspecified atrial fibrillation
57	Untested	Z79.01	Long term (current) use of anticoagulants
57	Untested	I25.10	Athscl heart disease of native coronary artery w/o ang pctrs
57	Untested	I10	Essential (primary) hypertension
57	Untested	I71.2	Thoracic aortic aneurysm, without rupture
58	Untested	Z48.812	Encntr for surgical aftcr following surgery on the circ sys
58	Untested	I99.9	Unspecified disorder of circulatory system
58	Untested	I25.10	Athscl heart disease of native coronary artery w/o ang pctrs
58	Untested	I50.22	Chronic systolic (congestive) heart failure
58	Untested	I25.89	Other forms of chronic ischemic heart disease
58	Untested	I25.2	Old myocardial infarction
58	Untested	Z51.81	Encounter for therapeutic drug level monitoring
58	Untested	Z79.01	Long term (current) use of anticoagulants
58	Untested	E03.9	Hypothyroidism, unspecified
59	Tested	L03.319	Cellulitis of trunk, unspecified
59	Tested	I95.1	Orthostatic hypotension
59	Tested	E11.9	Type 2 diabetes mellitus without complications
59	Tested	I25.10	Athscl heart disease of native coronary artery w/o ang pctrs
59	Tested	F03.90	Unspecified dementia without behavioral disturbance
59	Tested	I51.7	Cardiomegaly
59	Tested	N18.3	Chronic kidney disease, stage 3 (moderate)
59	Tested	N40.0	Enlarged prostate without lower urinary tract symptoms
59	Tested	Z86.73	Prsnl hx of TIA (TIA), and cereb infrc w/o resid deficits
59	Tested	E66.01	Morbid (severe) obesity due to excess calories
63	Untested	Z47.1	Aftercare following joint replacement surgery
63	Untested	R26.9	Unspecified abnormalities of gait and mobility
63	Untested	M62.9	Disorder of muscle, unspecified
63	Untested	Z48.01	Encounter for change or removal of surgical wound dressing
63	Untested	Z79.01	Long term (current) use of anticoagulants
63	Untested	I10	Essential (primary) hypertension
63	Untested	Z87.891	Personal history of nicotine dependence
63	Untested	Z85.43	Personal history of malignant neoplasm of ovary
62	Untested	L03.119	Cellulitis of unspecified part of limb
62	Untested	I82.4Z9	Acute emblsm and thombos unsp deep vn unsp distal low extrm
62	Untested	Z79.01	Long term (current) use of anticoagulants
62	Untested	I25.10	Athscl heart disease of native coronary artery w/o ang pctrs
62	Untested	J44.1	Chronic obstructive pulmonary disease w (acute) exacerbation
62	Untested	F31.9	Bipolar disorder, unspecified
62	Untested	F17.200	Nicotine dependence, unspecified, uncomplicated
62	Untested	Z99.81	Dependence on supplemental oxygen
62	Untested	M51.36	Other intervertebral disc degeneration, lumbar region
64	Untested	J18.9	Pneumonia, unspecified organism
64	Untested	E11.9	Type 2 diabetes mellitus without complications
64	Untested	M62.81	Muscle weakness (generalized)
64	Untested	Z79.01	Long term (current) use of anticoagulants
64	Untested	E03.9	Hypothyroidism, unspecified
71	Untested	I50.23	Acute on chronic systolic (congestive) heart failure
71	Untested	I95.1	Orthostatic hypotension
71	Untested	I35.9	Nonrheumatic aortic valve disorder, unspecified
71	Untested	M62.81	Muscle weakness (generalized)
71	Untested	E11.9	Type 2 diabetes mellitus without complications
71	Untested	K21.9	Gastro-esophageal reflux disease without esophagitis
71	Untested	Z86.73	Prsnl hx of TIA (TIA), and cereb infrc w/o resid deficits
71	Untested	Z79.01	Long term (current) use of anticoagulants
71	Untested	Z87.891	Personal history of nicotine dependence
65	Untested	M62.81	Muscle weakness (generalized)
65	Untested	M51.36	Other intervertebral disc degeneration, lumbar region
65	Untested	S09.90XA	Unspecified injury of head, initial encounter
65	Untested	M81.0	Age-related osteoporosis w/o current pathological fracture
65	Untested	I25.10	Athscl heart disease of native coronary artery w/o ang pctrs
65	Untested	K57.30	Dvrtclos of lg int w/o perforation or abscess w/o bleeding
65	Untested	I10	Essential (primary) hypertension
65	Untested	K59.00	Constipation, unspecified
65	Untested	Z95.0	Presence of cardiac pacemaker
70	Untested	M62.81	Muscle weakness (generalized)
70	Untested	Z47.1	Aftercare following joint replacement surgery
70	Untested	Z87.891	Personal history of nicotine dependence
70	Untested	E11.9	Type 2 diabetes mellitus without complications
70	Untested	I10	Essential (primary) hypertension
70	Untested	Z87.440	Personal history of urinary (tract) infections
68	Untested	I50.22	Chronic systolic (congestive) heart failure
68	Untested	E87.6	Hypokalemia
68	Untested	I25.89	Other forms of chronic ischemic heart disease
68	Untested	I25.10	Athscl heart disease of native coronary artery w/o ang pctrs
68	Untested	Z95.810	Presence of automatic (implantable) cardiac defibrillator
68	Untested	E11.9	Type 2 diabetes mellitus without complications
68	Untested	J44.1	Chronic obstructive pulmonary disease w (acute) exacerbation
68	Untested	I25.2	Old myocardial infarction
68	Untested	Z87.891	Personal history of nicotine dependence
68	Untested	F81.81	Disorder of written expression
66	Tested	T81.89XA	Oth complications of procedures, NEC, init
66	Tested	Z79.01	Long term (current) use of anticoagulants
66	Tested	B95.62	Methicillin resis staph infct causing diseases classd elswhr
66	Tested	I10	Essential (primary) hypertension
66	Tested	I48.91	Unspecified atrial fibrillation
66	Tested	I95.1	Orthostatic hypotension
69	Tested	I50.21	Acute systolic (congestive) heart failure
69	Tested	I10	Essential (primary) hypertension
69	Tested	Z95.0	Presence of cardiac pacemaker
69	Tested	Z87.440	Personal history of urinary (tract) infections
69	Tested	J44.1	Chronic obstructive pulmonary disease w (acute) exacerbation
69	Tested	I35.9	Nonrheumatic aortic valve disorder, unspecified
69	Tested	Z87.891	Personal history of nicotine dependence
69	Tested	Z86.73	Prsnl hx of TIA (TIA), and cereb infrc w/o resid deficits
67	Untested	J44.1	Chronic obstructive pulmonary disease w (acute) exacerbation
67	Untested	G93.40	Encephalopathy, unspecified
67	Untested	I10	Essential (primary) hypertension
67	Untested	G89.29	Other chronic pain
67	Untested	I25.10	Athscl heart disease of native coronary artery w/o ang pctrs
67	Untested	K21.9	Gastro-esophageal reflux disease without esophagitis
67	Untested	F17.200	Nicotine dependence, unspecified, uncomplicated
61	Tested	J44.1	Chronic obstructive pulmonary disease w (acute) exacerbation
61	Tested	E11.9	Type 2 diabetes mellitus without complications
61	Tested	Z87.01	Personal history of pneumonia (recurrent)
61	Tested	I25.10	Athscl heart disease of native coronary artery w/o ang pctrs
61	Tested	G89.29	Other chronic pain
61	Tested	E66.01	Morbid (severe) obesity due to excess calories
61	Tested	F17.200	Nicotine dependence, unspecified, uncomplicated
61	Tested	Z86.73	Prsnl hx of TIA (TIA), and cereb infrc w/o resid deficits
61	Tested	Z87.440	Personal history of urinary (tract) infections
72	Tested	I50.23	Acute on chronic systolic (congestive) heart failure
72	Tested	I48.91	Unspecified atrial fibrillation
72	Tested	I10	Essential (primary) hypertension
72	Tested	M62.81	Muscle weakness (generalized)
72	Tested	E03.9	Hypothyroidism, unspecified
72	Tested	Z87.891	Personal history of nicotine dependence
72	Tested	Z99.81	Dependence on supplemental oxygen
72	Tested	Z86.73	Prsnl hx of TIA (TIA), and cereb infrc w/o resid deficits
60	Untested	E13.42	Oth diabetes mellitus with diabetic polyneuropathy
60	Untested	Z79.4	Long term (current) use of insulin
60	Untested	I10	Essential (primary) hypertension
60	Untested	K21.9	Gastro-esophageal reflux disease without esophagitis
60	Untested	Z85.038	Personal history of malignant neoplasm of large intestine
73	Untested	J18.9	Pneumonia, unspecified organism
73	Untested	I50.23	Acute on chronic systolic (congestive) heart failure
73	Untested	I48.91	Unspecified atrial fibrillation
73	Untested	I25.10	Athscl heart disease of native coronary artery w/o ang pctrs
73	Untested	I25.89	Other forms of chronic ischemic heart disease
73	Untested	K44.9	Diaphragmatic hernia without obstruction or gangrene
73	Untested	H54.2	Low vision, both eyes
76	Tested	N39.0	Urinary tract infection, site not specified
76	Tested	E11.42	Type 2 diabetes mellitus with diabetic polyneuropathy
76	Tested	R10.9	Unspecified abdominal pain
76	Tested	I10	Essential (primary) hypertension
76	Tested	E11.9	Type 2 diabetes mellitus without complications
76	Tested	I25.10	Athscl heart disease of native coronary artery w/o ang pctrs
76	Tested	I48.2	Chronic atrial fibrillation
76	Tested	K57.90	Dvrtclos of intest, part unsp, w/o perf or abscess w/o bleed
76	Tested	Z95.0	Presence of cardiac pacemaker
84	Untested	J44.1	Chronic obstructive pulmonary disease w (acute) exacerbation
84	Untested	I50.23	Acute on chronic systolic (congestive) heart failure
84	Untested	E11.9	Type 2 diabetes mellitus without complications
84	Untested	Z72.0	Tobacco use
84	Untested	Z79.4	Long term (current) use of insulin
84	Untested	Z99.81	Dependence on supplemental oxygen
85	Tested	I10	Essential (primary) hypertension
85	Tested	E11.9	Type 2 diabetes mellitus without complications
85	Tested	I25.810	Atherosclerosis of CABG w/o angina pectoris
85	Tested	Z87.440	Personal history of urinary (tract) infections
85	Tested	I50.22	Chronic systolic (congestive) heart failure
85	Tested	M1A.0720	Idiopathic chronic gout, left ankle and foot, without tophus
85	Tested	I71.4	Abdominal aortic aneurysm, without rupture
85	Tested	I48.0	Paroxysmal atrial fibrillation
85	Tested	I25.5	Ischemic cardiomyopathy
85	Tested	I25.2	Old myocardial infarction
85	Tested	Z87.891	Personal history of nicotine dependence
88	Tested	I50.23	Acute on chronic systolic (congestive) heart failure
88	Tested	Z87.01	Personal history of pneumonia (recurrent)
88	Tested	I48.2	Chronic atrial fibrillation
88	Tested	I51.7	Cardiomegaly
88	Tested	I10	Essential (primary) hypertension
88	Tested	Z51.81	Encounter for therapeutic drug level monitoring
88	Tested	Z79.01	Long term (current) use of anticoagulants
88	Tested	E66.01	Morbid (severe) obesity due to excess calories
88	Tested	N18.9	Chronic kidney disease, unspecified
88	Tested	E03.9	Hypothyroidism, unspecified
89	Tested	I10	Essential (primary) hypertension
89	Tested	E11.9	Type 2 diabetes mellitus without complications
89	Tested	I25.810	Atherosclerosis of CABG w/o angina pectoris
89	Tested	Z87.440	Personal history of urinary (tract) infections
89	Tested	I50.22	Chronic systolic (congestive) heart failure
89	Tested	M1A.0720	Idiopathic chronic gout, left ankle and foot, without tophus
89	Tested	I71.4	Abdominal aortic aneurysm, without rupture
89	Tested	I48.0	Paroxysmal atrial fibrillation
89	Tested	I25.5	Ischemic cardiomyopathy
89	Tested	I25.2	Old myocardial infarction
89	Tested	Z87.891	Personal history of nicotine dependence
82	Tested	I50.43	Acute on chronic combined systolic and diastolic hrt fail
82	Tested	M62.81	Muscle weakness (generalized)
82	Tested	E11.9	Type 2 diabetes mellitus without complications
82	Tested	I25.5	Ischemic cardiomyopathy
82	Tested	I69.320	Aphasia following cerebral infarction
82	Tested	I25.10	Athscl heart disease of native coronary artery w/o ang pctrs
82	Tested	I10.	Essential (primary) hypertension
82	Tested	Z87.891	Personal history of nicotine dependence
81	Untested	N39.0	Urinary tract infection, site not specified
81	Untested	B96.20	Unsp Escherichia coli as the cause of diseases classd elswhr
81	Untested	E11.9	Type 2 diabetes mellitus without complications
81	Untested	I10.	Essential (primary) hypertension
81	Untested	J44.1	Chronic obstructive pulmonary disease w (acute) exacerbation
81	Untested	I50.22	Chronic systolic (congestive) heart failure
81	Untested	M62.81	Muscle weakness (generalized)
81	Untested	Z79.2	Long term (current) use of antibiotics
81	Untested	Z45.2	Encounter for adjustment and management of VAD
81	Untested	Z87.891	Personal history of nicotine dependence
81	Untested	I25.810	Atherosclerosis of CABG w/o angina pectoris
81	Untested	G45.9	Transient cerebral ischemic attack, unspecified
90	Tested	Z47.89	Encounter for other orthopedic aftercare
90	Tested	G89.18	Other acute postprocedural pain
90	Tested	S76.021D	Laceration of muscle, fascia and tendon of right hip, subs
78	Tested	J18.9	Pneumonia, unspecified organism
78	Tested	I50.23	Acute on chronic systolic (congestive) heart failure
78	Tested	J45.909	Unspecified asthma, uncomplicated
78	Tested	X58.XXXS	Exposure to other specified factors, sequela
78	Tested	I10.	Essential (primary) hypertension
78	Tested	K21.9	Gastro-esophageal reflux disease without esophagitis
78	Tested	E03.9	Hypothyroidism, unspecified
80	Tested	G40.909	Epilepsy, unsp, not intractable, without status epilepticus
80	Tested	Z87.440	Personal history of urinary (tract) infections
80	Tested	N18.2	Chronic kidney disease, stage 2 (mild)
80	Tested	M46.90	Unspecified inflammatory spondylopathy, site unspecified
80	Tested	I10.	Essential (primary) hypertension
80	Tested	F03.90	Unspecified dementia without behavioral disturbance
80	Tested	K21.9	Gastro-esophageal reflux disease without esophagitis
79	Tested	I69.354	Hemiplga following cerebral infrc affecting left nondom side
79	Tested	I10.	Essential (primary) hypertension
79	Tested	E78.5	Hyperlipidemia, unspecified
79	Tested	E66.9	Obesity, unspecified
77	Tested	I95.1	Orthostatic hypotension
77	Tested	E11.42	Type 2 diabetes mellitus with diabetic polyneuropathy
77	Tested	S01.311D	Laceration without foreign body of right ear, subs encntr
77	Tested	I10	Essential (primary) hypertension
77	Tested	Z87.891	Personal history of nicotine dependence
77	Tested	Z91.81	History of falling
77	Tested	F41.0	Panic disorder without agoraphobia
77	Tested	M15.9	Polyosteoarthritis, unspecified
83	Tested	E11.621	Type 2 diabetes mellitus with foot ulcer
83	Tested	L98.493	Non-prs chronic ulcer of skin of sites w necrosis of muscle
83	Tested	L03.031	Cellulitis of right toe
83	Tested	B95.61	Methicillin suscep staph infct causing dis classd elswhr
83	Tested	I25.810	Atherosclerosis of CABG w/o angina pectoris
83	Tested	Z79.2	Long term (current) use of antibiotics
83	Tested	Z45.2	Encounter for adjustment and management of VAD
83	Tested	Z89.421	Acquired absence of other right toe(s)
83	Tested	I10.	Essential (primary) hypertension
86	Untested	J18.9	Pneumonia, unspecified organism
86	Untested	J45.901	Unspecified asthma with (acute) exacerbation
86	Untested	I50.23	Acute on chronic systolic (congestive) heart failure
86	Untested	I10.	Essential (primary) hypertension
86	Untested	F17.210	Nicotine dependence, cigarettes, uncomplicated
74	Tested	J44.1	Chronic obstructive pulmonary disease w (acute) exacerbation
74	Tested	I25.10	Athscl heart disease of native coronary artery w/o ang pctrs
74	Tested	I48.2	Chronic atrial fibrillation
74	Tested	I10.	Essential (primary) hypertension
74	Tested	K21.9	Gastro-esophageal reflux disease without esophagitis
74	Tested	Z99.81	Dependence on supplemental oxygen
74	Tested	Z87.891	Personal history of nicotine dependence
74	Tested	Z85.46	Personal history of malignant neoplasm of prostate
75	Untested	J44.1	Chronic obstructive pulmonary disease w (acute) exacerbation
75	Untested	I95.89	Other hypotension
75	Untested	Z87.440	Personal history of urinary (tract) infections
75	Untested	R11.2	Nausea with vomiting, unspecified
75	Untested	K21.9	Gastro-esophageal reflux disease without esophagitis
75	Untested	I48.2	Chronic atrial fibrillation
75	Untested	I10.	Essential (primary) hypertension
75	Untested	E27.1	Primary adrenocortical insufficiency
87	Tested	I50.23	Acute on chronic systolic (congestive) heart failure
87	Tested	J44.1	Chronic obstructive pulmonary disease w (acute) exacerbation
87	Tested	I25.810	Atherosclerosis of CABG w/o angina pectoris
87	Tested	N18.3	Chronic kidney disease, stage 3 (moderate)
87	Tested	N40.0	Enlarged prostate without lower urinary tract symptoms
87	Tested	Z95.810	Presence of automatic (implantable) cardiac defibrillator
87	Tested	Z87.891	Personal history of nicotine dependence
87	Tested	Z99.81	Dependence on supplemental oxygen
93	Tested	I69.328	Oth speech/lang deficits following cerebral infarction
93	Tested	I10	Essential (primary) hypertension
93	Tested	I50.23	Acute on chronic systolic (congestive) heart failure
93	Tested	I25.10	Athscl heart disease of native coronary artery w/o ang pctrs
94	Tested	I26.99	Other pulmonary embolism without acute cor pulmonale
94	Tested	Z79.01	Long term (current) use of anticoagulants
94	Tested	I25.10	Athscl heart disease of native coronary artery w/o ang pctrs
94	Tested	I48.2	Chronic atrial fibrillation
94	Tested	I10.	Essential (primary) hypertension
94	Tested	I25.2	Old myocardial infarction
94	Tested	Z95.810	Presence of automatic (implantable) cardiac defibrillator
91	Untested	I48.0	Paroxysmal atrial fibrillation
91	Untested	I83.228	Varicos vn of l low extrem w ulc oth prt low extrm & inflam
91	Untested	L97.821	Non-prs chr ulcer oth prt l low leg limited to brkdwn skin
91	Untested	N39.0	Urinary tract infection, site not specified
91	Untested	B96.89	Oth bacterial agents as the cause of diseases classd elswhr
91	Untested	E11.9	Type 2 diabetes mellitus without complications
91	Untested	I25.10	Athscl heart disease of native coronary artery w/o ang pctrs
91	Untested	Z79.4	Long term (current) use of insulin
100	Untested	I50.23	Acute on chronic systolic (congestive) heart failure
100	Untested	I25.810	Atherosclerosis of CABG w/o angina pectoris
100	Untested	I25.5	Ischemic cardiomyopathy
100	Untested	I48.0	Paroxysmal atrial fibrillation
100	Untested	N18.3	Chronic kidney disease, stage 3 (moderate)
100	Untested	Z72.0	Tobacco use
100	Untested	E03.9	Hypothyroidism, unspecified
100	Untested	Z95.0	Presence of cardiac pacemaker
95	Tested	Z47.1	Aftercare following joint replacement surgery
95	Tested	Z96.653	Presence of artificial knee joint, bilateral
95	Tested	Z48.02	Encounter for removal of sutures
95	Tested	I10.	Essential (primary) hypertension
95	Tested	Z87.891	Personal history of nicotine dependence
96	Untested	J44.1	Chronic obstructive pulmonary disease w (acute) exacerbation
96	Untested	C78.02	Secondary malignant neoplasm of left lung
96	Untested	F17.218	Nicotine dependence, cigarettes, w oth disorders
96	Untested	Z99.81	Dependence on supplemental oxygen
96	Untested	Z85.3	Personal history of malignant neoplasm of breast
96	Untested	Z90.11	Acquired absence of right breast and nipple
97	Untested	Z48.812	Encntr for surgical aftcr following surgery on the circ sys
97	Untested	Z95.0	Presence of cardiac pacemaker
97	Untested	I48.2	Chronic atrial fibrillation
97	Untested	I95.89	Other hypotension
97	Untested	I50.23	Acute on chronic systolic (congestive) heart failure
97	Untested	I25.810	Atherosclerosis of CABG w/o angina pectoris
97	Untested	I10	Essential (primary) hypertension
98	Untested	J44.1	Chronic obstructive pulmonary disease w (acute) exacerbation
98	Untested	E11.9	Type 2 diabetes mellitus without complications
98	Untested	I10.	Essential (primary) hypertension
98	Untested	I25.10	Athscl heart disease of native coronary artery w/o ang pctrs
98	Untested	Z99.81	Dependence on supplemental oxygen
98	Untested	Z72.0	Tobacco use
99	Tested	J18.9	Pneumonia, unspecified organism
99	Tested	E11.9	Type 2 diabetes mellitus without complications
99	Tested	I51.7	Cardiomegaly
99	Tested	I10.	Essential (primary) hypertension
99	Tested	D64.9	Anemia, unspecified
99	Tested	Z72.0	Tobacco use
112	Tested	Z95.0	Presence of cardiac pacemaker
112	Tested	I10.	Essential (primary) hypertension
112	Tested	Z86.73	Prsnl hx of TIA (TIA), and cereb infrc w/o resid deficits
112	Tested	G50.0	Trigeminal neuralgia
112	Tested	Z87.01	Personal history of pneumonia (recurrent)
112	Tested	I25.810	Atherosclerosis of CABG w/o angina pectoris
112	Tested	I50.23	Acute on chronic systolic (congestive) heart failure
110	Tested	T81.89XD	Oth complications of procedures, NEC, subs
110	Tested	Z43.3	Encounter for attention to colostomy
110	Tested	K57.90	Dvrtclos of intest, part unsp, w/o perf or abscess w/o bleed
110	Tested	K21.9	Gastro-esophageal reflux disease without esophagitis
109	Tested	Z47.1	Aftercare following joint replacement surgery
109	Tested	Z79.01	Long term (current) use of anticoagulants
109	Tested	Z48.02	Encounter for removal of sutures
109	Tested	M62.81	Muscle weakness (generalized)
109	Tested	Z96.642	Presence of left artificial hip joint
108	Untested	I10.	Essential (primary) hypertension
108	Untested	I50.33	Acute on chronic diastolic (congestive) heart failure
108	Untested	I25.10	Athscl heart disease of native coronary artery w/o ang pctrs
108	Untested	I48.0	Paroxysmal atrial fibrillation
108	Untested	Z99.81	Dependence on supplemental oxygen
108	Untested	J44.1	Chronic obstructive pulmonary disease w (acute) exacerbation
108	Untested	J18.9	Pneumonia, unspecified organism
107	Untested	I10.	Essential (primary) hypertension
107	Untested	E66.01	Morbid (severe) obesity due to excess calories
107	Untested	I50.23	Acute on chronic systolic (congestive) heart failure
107	Untested	K74.60	Unspecified cirrhosis of liver
107	Untested	F10.99	Alcohol use, unsp with unspecified alcohol-induced disorder
107	Untested	Z72.0	Tobacco use
107	Untested	I51.7	Cardiomegaly
107	Untested	Z79.01	Long term (current) use of anticoagulants
106	Untested	E11.621	Type 2 diabetes mellitus with foot ulcer
106	Untested	L97.419	Non-prs chr ulcer of right heel and midfoot w unsp severt
106	Untested	I83.208	Varicos vn unsp low extrm w ulc oth prt low extrm and inflam
106	Untested	L97.812	Non-prs chronic ulcer oth prt r low leg w fat layer exposed
106	Untested	L97.821	Non-prs chr ulcer oth prt l low leg limited to brkdwn skin
106	Untested	S80.812D	Abrasion, left lower leg, subsequent encounter
106	Untested	Z79.4	Long term (current) use of insulin
106	Untested	I25.810	Atherosclerosis of CABG w/o angina pectoris
106	Untested	I50.22	Chronic systolic (congestive) heart failure
106	Untested	J20.9	Acute bronchitis, unspecified
105	Tested	J44.1	Chronic obstructive pulmonary disease w (acute) exacerbation
105	Tested	I50.23	Acute on chronic systolic (congestive) heart failure
105	Tested	L97.821	Non-prs chr ulcer oth prt l low leg limited to brkdwn skin
105	Tested	L97.812	Non-prs chronic ulcer oth prt r low leg w fat layer exposed
105	Tested	I83.208	Varicos vn unsp low extrm w ulc oth prt low extrm and inflam
105	Tested	J18.9	Pneumonia, unspecified organism
105	Tested	Z99.81	Dependence on supplemental oxygen
105	Tested	S60.812D	Abrasion of left wrist, subsequent encounter
105	Tested	Z72.0	Tobacco use
105	Tested	Z79.01	Long term (current) use of anticoagulants
105	Tested	Z51.81	Encounter for therapeutic drug level monitoring
105	Tested	F02.80	Dementia in oth diseases classd elswhr w/o behavrl disturb
105	Tested	G30.9	Alzheimer's disease, unspecified
105	Tested	N39.0	Urinary tract infection, site not specified
105	Tested	K59.00	Constipation, unspecified
103	Untested	J44.1	Chronic obstructive pulmonary disease w (acute) exacerbation
103	Untested	Z79.01	Long term (current) use of anticoagulants
103	Untested	Z99.81	Dependence on supplemental oxygen
103	Untested	Z87.891	Personal history of nicotine dependence
103	Untested	I48.0	Paroxysmal atrial fibrillation
102	Tested	K21.9	Gastro-esophageal reflux disease without esophagitis
102	Tested	I10.	Essential (primary) hypertension
102	Tested	Z72.0	Tobacco use
102	Tested	I25.2	Old myocardial infarction
102	Tested	I73.9	Peripheral vascular disease, unspecified
102	Tested	I25.10	Athscl heart disease of native coronary artery w/o ang pctrs
102	Tested	C34.92	Malignant neoplasm of unsp part of left bronchus or lung
102	Tested	J18.9	Pneumonia, unspecified organism
102	Tested	J44.1	Chronic obstructive pulmonary disease w (acute) exacerbation
104	Tested	I99.8	Other disorder of circulatory system
104	Tested	Z72.0	Tobacco use
104	Tested	J44.1	Chronic obstructive pulmonary disease w (acute) exacerbation
104	Tested	Z99.81	Dependence on supplemental oxygen
104	Tested	Z48.812	Encntr for surgical aftcr following surgery on the circ sys
104	Tested	Z98.62	Peripheral vascular angioplasty status
104	Tested	Z85.118	Personal history of malignant neoplasm of bronchus and lung
104	Tested	Z85.42	Personal history of malignant neoplasm of oth prt uterus
104	Tested	I73.00	Raynaud's syndrome without gangrene
104	Tested	L97.511	Non-prs chronic ulcer oth prt r foot limited to brkdwn skin
113	Tested	I10.	Essential (primary) hypertension
113	Tested	M24.541	Contracture, right hand
113	Tested	I69.328	Oth speech/lang deficits following cerebral infarction
113	Tested	I69.351	Hemiplga following cerebral infrc aff right dominant side
113	Tested	I69.321	Dysphasia following cerebral infarction
113	Tested	I69.320	Aphasia following cerebral infarction
114	Tested	M62.81	Muscle weakness (generalized)
114	Tested	J18.9	Pneumonia, unspecified organism
114	Tested	Z47.1	Aftercare following joint replacement surgery
114	Tested	J44.1	Chronic obstructive pulmonary disease w (acute) exacerbation
114	Tested	Z96.612	Presence of left artificial shoulder joint
114	Tested	I10.	Essential (primary) hypertension
114	Tested	Z87.891	Personal history of nicotine dependence
114	Tested	Z87.440	Personal history of urinary (tract) infections
114	Tested	I24.8	Other forms of acute ischemic heart disease
114	Tested	Z99.81	Dependence on supplemental oxygen
114	Tested	Z85.6	Personal history of leukemia
101	Tested	J44.1	Chronic obstructive pulmonary disease w (acute) exacerbation
101	Tested	Z86.73	Prsnl hx of TIA (TIA), and cereb infrc w/o resid deficits
101	Tested	N18.3	Chronic kidney disease, stage 3 (moderate)
101	Tested	Z95.0	Presence of cardiac pacemaker
101	Tested	I48.2	Chronic atrial fibrillation
101	Tested	I25.10	Athscl heart disease of native coronary artery w/o ang pctrs
101	Tested	I25.5	Ischemic cardiomyopathy
101	Tested	I10.	Essential (primary) hypertension
101	Tested	E11.9	Type 2 diabetes mellitus without complications
101	Tested	I50.23	Acute on chronic systolic (congestive) heart failure
101	Tested	Z99.81	Dependence on supplemental oxygen
115	Untested	G25.81	Restless legs syndrome
115	Untested	I10.	Essential (primary) hypertension
115	Untested	I95.1	Orthostatic hypotension
115	Untested	J18.9	Pneumonia, unspecified organism
115	Untested	J44.1	Chronic obstructive pulmonary disease w (acute) exacerbation
115	Untested	J45.909	Unspecified asthma, uncomplicated
115	Untested	K21.9	Gastro-esophageal reflux disease without esophagitis
115	Untested	N40.0	Enlarged prostate without lower urinary tract symptoms
115	Untested	Z87.891	Personal history of nicotine dependence
111	Untested	I10.	Essential (primary) hypertension
111	Untested	G45.9	Transient cerebral ischemic attack, unspecified
111	Untested	E03.9	Hypothyroidism, unspecified

## Sheet: Patient Data
STUDY_ID	TRT_GRP	DC_YN	DC_RSN	RHSP_30	RHSP_60	ER_30	ER_60	ER_RHSP_30	ER_RHSP_60	ER_RHSP_DTH_30	ER_RHSP_DTH_60	FALLS	ADV_E	RHSP_YN	RHSP_DAYS	ER_YN	ER_DAYS	OM_1034_BL	OM_1242_BL	OM_1710_BL	OM_1720_BL	OM_1745_BL	OM_2110_BL	OM_1034_30	OM_1242_30	OM_1710_30	OM_1720_30	OM_1745_30	OM_2110_30	OM_1034_60	OM_1242_60	OM_1710_60	OM_1720_60	OM_1745_60	OM_2110_60	PHQ2_1_BL	PHQ2_2_BL	PHQ2_1_30	PHQ2_2_30	PHQ2_1_60	PHQ2_2_60	RECS_MADE	RECS_FOLLOWED
1	Tested	N		0	0	0	0	0	0	0	0	0	0	N	59	N	59	2	1	2	2	1	1	4	1	2	3	1	1	3	1	2	1	1	1	1	2	1	2	2	2	1	0
2	Tested	N		0	0	0	0	0	0	0	0	0	0	N	63	N	63	3	3	1	2	1	1	5	1	1	1	1	1	1	2	1	1	1	5	1	1	1	1	1	1	4	4
4	Untested	N		2	3	1	1	2	3	2	3	0	0	Y	13	Y	13	4	2	2	1	1	1	2	1	2	2	1	1	2	1	2	1	1	1	1	1	1	1	1	2
5	Untested	N		0	0	0	0	0	0	0	0	0	0	N	67	N	67	2	2	4	2	6	1	1	1	2	2	2	4	2	1	1	1	1	2	1	1	1	1	1	1
6	Tested	Y	Lost to follow-up	1	1	0	0	1	1	1	1	0	2	Y	18	N	71	2	4	1	1	1	1	1	4	2	1	1	5							1	1	1	1			2	0
7	Untested	N		0	0	0	0	0	0	0	0	0	0	N	60	N	60	3	1	1	1	1	1	1	1	1	1	1	4	2	3	1	1	1	1	1	1	1	1	1	1
8	Untested	N		1	1	0	0	1	1	1	1	0	0	Y	9	N	63	3	3	2	1	1	1	2	2	1	2	2	3	1	2	1	1	1	3	1	1	1	1	1	1
11	Untested	N		1	1	1	1	2	2	2	2	0	0	Y	16	Y	15	4	4	1	2	1	1	3	4	1	1	1	1	3	5	1	1	1	5	1	1	1	1	4	1
12	Untested	N		0	3	0	0	0	3	0	3	0	0	Y	43	N	69	2	2	2	1	1	1	1	1	1	2	1	5	1	1	2	2	1	1	1	1	1	1	2	2
13	Untested	Y	Lost to follow-up	0	0	0	0	0	0	0	0	0	0	N	42	N	42	2	4	2	2	1	1													1	1
14	Tested	N		0	0	0	0	0	0	0	0	0	0	N	64	N	64	3	4	3	2	1	1	1	1	2	2	1	1	2	5	4	3	1	5	1	1	1	1	2	2	2	2
16	Tested	N		0	0	0	0	0	0	0	0	0	0	N	60	N	60	2	2	2	3	1	1	2	1	1	2	1	5	2	3	1	1	1	5	1	1	3	3	1	1	1	1
17	Untested	Y	Lost to follow-up	2	2	0	0	2	2	2	2	0	0	Y	27	N	69	2	3	1	1	1	1	1	1	1	1	1	5							1	1	1	1
18	Untested	N		1	2	1	1	1	2	1	2	1	0	Y	11	Y	11	2	2	1	1	1	1	3	2	2	2	1	1	2	2	2	2	1	1	1	1	1	1	1	1
19	Tested	Y	Lost to follow-up	0	0	0	0	0	0	0	0	0	0	N	70	N	70	4	4	1	4	1	1	4	4	1	1	1	1							2	2	1	1			1	1
20	Untested	N		0	0	2	4	2	4	2	4	0	0	N	58	Y	1	2	4	2	1	1	1	2	5	1	1	1	5	2	1	1	2	1	3	1	1	1	1	4	4
21	Untested	N		0	0	0	0	0	0	0	0	0	0	N	62	N	62	3	5	2	1	1	1	3	5	2	1	1	1	3	5	5	2	6	1	1	2	1	1	4	4
22	Tested	Y	Lost to follow-up	1	1	1	1	2	2	2	2	0	0	Y	4	Y	3	3	4	2	3	1	1	3	2	2	3	1	2							1	1	1	1			5	3
23	Untested	Y	Deceased	1	3	1	1	2	4	2	5	0	0	Y	20	Y	30	4	4	1	3	1	1	5	6	7	6	7	6							2	2	5	5
24	Untested	N		2	3	2	2	2	3	2	3	0	0	Y	3	Y	3	2	1	2	1	1	1	2	2	1	2	1	2	3	3	2	1	1	2	1	1	1	1	1	1
25	Tested	N		0	0	0	0	0	0	0	0	0	2	N	59	N	59	3	2	1	1	1	1	3	5	4	2	1	5	3	4	4	2	1	4	2	1	1	1	2	2	6	4
26	Untested	N		1	2	1	1	1	2	1	2	0	0	Y	5	Y	5	3	3	1	2	1	1	3	1	1	2	1	1	3	2	1	2	1	2	1	1	1	1	1	1
27	Tested	N		0	0	0	0	0	0	0	0	0	0	N	60	N	60	3	2	2	2	1	1	3	2	2	2	1	1	1	5	1	2	1	4	1	2	2	1	2	2	2	1
28	Tested	N		0	0	1	1	1	1	1	1	0	0	N	60	Y	7	2	2	1	2	1	1	3	4	2	1	1	1	2	4	5	1	1	5	1	2	1	1	2	2	3	2
29	Tested	N		0	0	1	1	1	1	1	1	1	0	N	60	Y	7	4	4	1	2	1	1	4	4	1	2	1	1	4	5	4	3	2	1	1	1	2	2	1	1	2	1
30	Untested	Y	Deceased	2	3	0	0	2	3	2	4	0	0	Y	1	N	42	3	2	2	2	1	1	3	1	2	1	1	1							1	1	1	1
31	Untested	N		0	0	2	2	2	2	2	2	0	0	N	57	Y	3	3	2	2	1	1	1	2	2	1	2	1	4	2	1	1	1	1	5	1	1	1	1	1	1
32	Tested	N		0	1	1	2	1	2	1	2	0	0	Y	56	Y	4	3	5	2	1	1	1	2	2	2	2	1	1	1	5	1	1	1	1	1	1	1	1	1	1	1	1
33	Untested	N		0	0	0	2	0	2	0	2	0	0	N	62	Y	47	3	4	1	1	1	1	5	4	1	1	1	4	1	1	1	1	1	5	1	1	1	1	1	1
34	Untested	N		0	1	1	2	1	2	1	2	1	0	Y	42	Y	25	4	1	1	2	1	1	3	1	4	2	1	1	1	1	3	2	1	5	2	1	2	1	1	1
35	Untested	N		0	1	0	1	0	1	0	1	0	0	Y	41	Y	41	2	1	4	1	1	1	1	1	2	2	1	1	4	5	5	3	6	1	1	1	1	1	2	3
37	Untested	N		0	0	0	0	0	0	0	0	0	0	N	60	N	60	3	4	1	3	1	1	3	1	1	1	1	1	1	1	5	1	1	1	1	1	1	1	1	1
38	Tested	N		0	0	0	0	0	0	0	0	0	0	N	60	N	60	2	4	1	2	1	1	2	3	1	2	2	4	2	3	2	3	1	1	1	1	1	1	1	2	1	1
39	Tested	N		0	0	0	0	0	0	0	0	0	0	N	58	N	58	2	3	4	2	4	1	2	3	4	2	1	1	1	5	1	1	1	5	1	1	1	1	1	1	5	3
40	Untested	N		0	0	0	0	0	0	0	0	0	1	N	60	N	60	1	4	1	1	1	1	1	1	1	2	2	5	2	4	1	2	1	5	1	1	2	2	1	2
41	Tested	Y	Lost to follow-up	0	0	0	0	0	0	0	0	0	2	N	78	N	78	3	3	2	3	1	1	3	1	4	3	1	1							1	2	2	1			2	2
42	Tested	N		0	0	0	0	0	0	0	0	0	0	N	58	N	58	2	4	2	2	1	1	2	2	1	1	1	4	1	1	2	2	1	5	1	1	1	1	1	1	3	1
43	Untested	N		0	0	1	1	1	1	1	1	0	0	N	59	Y	8	2	4	1	1	1	1	5	6	7	6	7	6	1	2	1	1	1	1	1	1	1	1	1	1
44	Tested	N		0	0	0	0	0	0	0	0	0	0	N	62	N	62	3	1	2	1	1	1	1	1	1	1	1	3	2	3	1	1	1	1	1	1	1	1	1	1	1	1
45	Untested	N		0	0	0	0	0	0	0	0	0	0	N	59	N	59	3	1	1	2	1	1	3	1	1	1	1	1	3	1	1	1	1	5	2	2	1	1	1	1
46	Untested	Y	Deceased	1	1	1	1	1	1	1	1	0	0	Y	19	Y	20	3	4	1	1	5	1	2	3	5	4	1	1							1	4	2	2
47	Tested	N		1	1	1	2	2	3	2	3	1	0	Y	23	Y	11	3	5	5	2	1	1	2	4	4	2	2	1	3	5	1	2	1	1	1	1	2	2	1	1	4	3
48	Tested	N		0	0	0	1	0	1	0	1	1	0	N	60	Y	35	2	1	1	1	1	1	2	1	2	1	1	2	2	2	1	1	1	2	1	1	1	1	1	1	2	1
49	Untested	N		0	0	0	0	0	0	0	0	0	0	N	61	N	61	2	1	2	1	1	1	3	3	2	1	1	1	1	1	2	2	2	5	1	1	1	1	2	2
50	Tested	N		0	0	0	0	0	0	0	0	0	0	N	61	N	61	3	2	1	2	1	1	2	4	1	2	1	2	2	3	1	2	2	1	2	2	1	1	1	2	3	3
51	Untested	N		0	0	0	0	0	0	0	0	0	0	N	60	N	60	2	4	1	1	1	1	2	4	1	1	1	3	2	3	1	1	1	3	1	1	1	1	1	1
52	Tested	N		0	0	0	0	0	0	0	0	0	0	N	63	N	63	3	4	1	1	1	1	3	4	2	1	1	1	2	5	2	2	1	1	1	1	1	1	4	2	3	3
53	Tested	N		0	0	0	0	0	0	0	0	0	0	N	60	N	60	1	1	1	1	1	5	1	1	1	1	1	5	1	1	1	2	1	5	1	1	2	3	1	1	2	2
54	Tested	N		0	0	0	0	0	0	0	0	0	0	N	58	N	58	3	4	1	2	1	1	2	2	1	1	1	2	1	2	1	2	1	1	1	1	1	1	1	1	0	0
55	Tested	N		0	0	0	0	0	0	0	0	0	0	N	61	N	61	2	2	2	2	1	1	1	2	1	1	1	1	2	3	2	2	2	1	1	1	1	1	2	2	2	2
56	Tested	N		0	0	0	0	0	0	0	0	0	0	N	63	N	63	3	4	1	2	1	1	1	4	2	2	1	1	2	4	1	3	1	2	2	2	1	2	3	3	0	0
57	Untested	N		0	0	0	0	0	0	0	0	0	0	N	60	N	60	2	1	1	2	1	1	2	1	1	2	1	1	3	5	5	4	1	1	1	1	1	1	1	4
58	Untested	N		0	1	0	1	0	1	0	1	1	0	Y	41	Y	41	2	1	2	1	1	1	2	1	1	1	1	1	1	4	3	3	1	3	1	1	1	1	4	3
59	Tested	N		0	0	0	0	0	0	0	0	0	0	N	61	N	61	3	2	4	2	6	1	2	1	4	1	1	1	2	1	4	2	4	1	2	2	1	1	3	2	1	0
60	Untested	Y	Deceased	0	0	0	0	0	0	1	1	0	0	N	8	N	8	5	6	7	6	7	6													5	5
61	Tested	N		0	1	0	1	0	1	0	1	0	0	Y	49	Y	49	3	4	2	2	1	1	3	4	1	2	1	1	3	4	2	2	1	1	1	1	1	1	2	2	1	1
62	Untested	N		0	0	0	0	0	0	0	0	0	0	N	70	N	70	3	5	1	1	1	1	1	1	1	1	1	5	1	4	1	3	1	5	1	1	1	1	5	5
63	Untested	N		0	0	0	0	0	0	0	0	0	0	N	60	N	60	2	4	1	2	1	1	1	1	1	2	1	5	1	2	1	2	1	3	1	1	1	1	1	1
64	Untested	N		0	0	0	0	0	0	0	0	0	0	N	59	N	59	3	4	4	1	1	1	1	1	1	1	1	5	1	1	1	1	1	1	2	1	1	1	1	1
65	Untested	N		0	0	1	1	1	1	1	1	0	0	N	60	Y	11	2	4	2	1	1	1	2	3	1	1	1	3	1	1	1	1	1	5	1	1	1	1	1	1
66	Tested	N		0	1	0	0	0	1	0	1	0	0	Y	42	N	60	3	4	1	3	1	1	2	1	1	1	1	1	1	2	1	2	1	2	1	1	1	2	1	2	4	4
67	Untested	N		0	1	0	1	0	1	0	1	0	0	Y	35	Y	35	3	4	4	3	6	1	2	4	2	3	1	1	5	5	2	4	5	5	2	2	2	2	4	4
68	Untested	N		0	0	0	0	0	0	0	0	0	1	N	61	N	61	3	3	1	1	1	1	2	5	2	2	1	1	1	3	1	1	1	5	1	1	1	1	1	1
69	Tested	N		0	0	0	0	0	0	0	0	0	0	N	60	N	60	4	2	1	1	1	1	3	1	2	1	1	1	4	2	1	1	1	1	1	1	1	1	1	1	2	1
70	Untested	N		0	0	0	0	0	0	0	0	0	1	N	60	N	60	2	2	1	1	1	1	1	4	2	1	1	5	1	4	1	1	1	1	1	1	1	1	1	1
71	Untested	N		0	0	0	0	0	0	0	0	0	0	N	64	N	64	4	4	1	2	1	1	2	1	1	1	1	2	1	1	1	1	1	3	1	1	1	1	1	1
72	Tested	N		0	0	0	0	0	0	0	0	0	0	N	60	N	60	3	2	2	3	1	1	3	1	2	1	1	2	1	1	2	2	1	1	2	1	1	1	1	1	4	4
73	Untested	N		0	1	0	1	0	2	0	2	0	0	Y	40	Y	39	4	2	1	2	1	1	2	1	1	2	1	5	1	1	1	2	1	5	1	1	1	1	1	1
74	Tested	N		0	0	0	0	0	0	0	0	0	0	N	60	N	60	3	1	1	2	1	1	3	1	1	2	1	1	1	1	1	1	1	3	1	1	1	1	1	1	4	4
75	Untested	N		0	0	0	0	0	0	0	0	0	0	N	65	N	65	2	1	1	2	1	1	2	1	1	1	1	1	2	1	1	1	1	1	1	1	1	1	1	1
76	Tested	N		0	0	0	0	0	0	0	0	0	0	N	60	N	60	3	3	2	1	1	1	2	3	1	1	1	1	1	4	2	3	1	1	1	1	1	1	4	1	2	0
77	Tested	N		0	0	1	1	1	1	1	1	1	0	N	61	Y	30	2	1	2	2	1	1	2	2	2	2	1	3	3	4	4	3	1	1	1	1	1	1	3	2	3	3
78	Tested	N		0	1	0	1	0	1	0	1	1	0	Y	54	Y	54	2	1	2	2	1	1	2	1	2	1	1	4	2	2	1	2	1	3	1	1	1	1	1	1	3	0
79	Tested	N		0	0	0	0	0	0	0	0	0	0	N	57	N	57	3	1	1	1	1	1	3	1	1	1	1	2	1	1	1	1	1	3	1	1	1	1	1	1	1	1
80	Tested	N		0	0	0	0	0	0	0	0	0	0	N	61	N	61	3	1	4	2	4	1	1	1	2	2	1	2	1	5	1	1	1	5	2	2	1	1	1	2	0	0
81	Untested	N		0	0	0	1	0	1	0	1	0	0	N	61	Y	56	2	1	2	1	1	1	2	4	2	1	1	1	1	1	1	1	1	1	1	1	1	1	1	1
82	Tested	Y	Deceased	1	1	1	1	1	1	1	1	0	0	Y	4	Y	4	3	1	2	2	1	1													1	1					1	0
83	Tested	N		0	0	0	1	0	1	0	1	0	0	N	60	Y	33	2	4	1	1	1	1	3	5	1	1	1	2	1	2	1	1	1	5	1	1	1	1	1	1	0	0
84	Untested	Y	Deceased	1	1	1	1	1	1	1	1	0	0	Y	6	Y	6	3	1	1	2	1	1													1	1
85	Tested	N		1	1	0	0	1	1	1	1	0	0	Y	19	N	63	2	5	2	1	1	2	2	1	1	1	1	4	1	1	1	1	1	5	1	1	1	1	1	1	5	5
86	Untested	N		0	0	0	0	0	0	0	0	0	0	N	58	N	58	2	5	1	2	1	1	2	2	1	1	1	5	1	1	1	4	5	5	2	2	1	1	4	4
87	Tested	N		3	3	2	2	3	3	3	3	0	0	Y	9	Y	9	3	1	1	1	1	1	3	2	1	1	2	4	2	2	1	1	1	2	1	1	1	1	1	1	5	2
88	Tested	N		0	0	0	0	0	0	0	0	0	0	N	63	N	63	3	1	1	1	1	1	1	1	1	1	1	5	1	1	1	1	1	5	1	1	1	1	1	1	1	1
89	Tested	Y	Lost to follow-up	0	0	0	0	0	0	0	0	0	0	N	62	N	62	2	5	2	1	1	2	2	2	1	1	1	5							1	1	1	1			2	2
90	Tested	N		1	1	1	2	1	2	1	2	1	0	Y	23	Y	23	1	4	1	1	1	1	1	1	1	1	1	1	1	2	1	1	1	2	1	1	1	1	1	1	5	5
91	Untested	N		0	0	0	0	0	0	0	0	0	0	N	61	N	61	2	1	1	2	1	2	2	1	2	1	1	5	1	1	1	1	1	5	1	1	1	1	1	1
92	Tested	Y	Lost to follow-up	1	1	1	1	1	1	1	1	0	0	Y	4	Y	4	5	6	7	6	7	6	2	4	2	2	1	1							5	5	1	1			5	5
93	Tested	N		0	0	0	0	0	0	0	0	0	0	N	60	N	60	3	1	1	2	1	1	2	1	1	1	1	5	2	1	1	1	2	5	1	1	1	1	1	1	0	0
94	Tested	N		0	0	0	0	0	0	0	0	0	0	N	60	N	60	3	1	2	2	5	1	2	1	1	1	1	5	2	1	1	1	1	5	1	1	1	1	1	1	4	4
95	Tested	Y	Lost to follow-up	0	0	0	0	0	0	0	0	0	0	N	69	N	69	1	3	1	2	1	1	1	2	1	1	1	5							1	1	1	1			1	1
96	Untested	N		0	0	0	0	0	0	0	0	0	0	N	56	N	56	3	1	2	1	1	1	3	2	1	2	1	2	3	3	2	2	1	1	2	2	1	1	1	1
97	Untested	Y	Lost to follow-up	1	1	0	0	1	1	1	1	0	0	Y	27	N	60	2	1	1	1	1	1	2	1	1	1	1	4							2	2	1	1
98	Untested	Y	Lost to follow-up	0	0	0	0	0	0	0	0	0	0	N	66	N	66	2	1	2	2	1	1	3	1	1	1	1	3							1	1	1	1
99	Tested	N		0	0	0	0	0	0	0	0	0	0	N	59	N	59	3	3	1	1	1	1	2	1	1	1	1	1	1	2	1	1	1	4	1	1	1	1	1	1	1	1
100	Untested	N		2	3	2	3	2	3	2	3	0	0	Y	14	Y	14	3	1	1	1	1	1	2	1	2	2	1	1	3	1	2	1	1	1	1	1	1	1	1	1
101	Tested	N		0	1	0	1	0	2	0	2	0	0	Y	57	Y	36	3	1	1	2	1	1	1	3	1	1	1	1	1	1	1	1	1	3	1	1	1	1	1	1	0	0
102	Tested	N		0	0	0	0	0	0	0	0	0	0	N	59	N	59	4	5	1	2	1	1	2	2	2	2	1	2	3	2	2	2	1	2	2	2	1	1	1	1	1	1
103	Untested	N		1	1	1	2	1	2	1	2	0	1	Y	6	Y	6	4	4	1	1	1	1	2	2	2	2	1	5	1	1	4	2	1	1	1	1	1	1	1	1
104	Tested	N		0	0	1	1	1	1	1	1	0	0	N	62	Y	4	2	2	1	1	1	1	1	2	1	1	1	5	1	1	1	1	1	1	1	1	1	1	1	1	1	0
105	Tested	N		1	1	1	1	1	1	1	1	0	0	Y	4	Y	4	3	1	3	1	5	1	2	1	4	1	1	1	1	1	1	1	1	5	1	1	1	1	2	1	2	2
106	Untested	N		1	1	1	1	1	1	1	1	0	0	Y	3	Y	3	3	4	2	4	1	3	2	3	2	2	1	5	2	2	2	2	1	4	4	4	1	1	1	1
107	Untested	Y	Deceased	0	1	0	1	0	1	0	1	0	0	Y	32	Y	32	3	1	1	2	1	1	2	4	1	1	1	1							1	1	1	1
108	Untested	N		0	0	1	1	1	1	1	1	1	0	N	61	Y	10	2	1	1	1	1	1	1	1	2	1	1	2	1	1	1	1	1	5	1	1	1	1	1	2
109	Tested	N		1	1	1	1	1	1	1	1	0	0	Y	10	Y	10	2	4	1	1	1	1	2	3	1	1	1	1	2	3	1	1	1	1	1	1	1	1	1	1	1	1
110	Tested	N		0	0	0	0	0	0	0	0	0	0	N	60	N	60	2	4	2	1	1	1	1	1	1	1	1	1	1	1	1	1	1	1	1	1	1	1	1	1	0	0
111	Untested	N		0	0	0	1	0	1	0	1	1	0	N	59	Y	37	2	1	3	2	1	1	2	1	1	1	1	3	3	3	2	1	1	1	1	1	1	1	1	1
112	Tested	N		0	0	0	0	0	0	0	0	0	0	N	59	N	59	3	1	1	2	1	1	2	3	2	1	1	1	2	1	1	1	1	4	1	1	1	1	1	1	1	1
113	Tested	N		0	0	0	0	0	0	0	0	0	0	N	60	N	60	3	1	2	1	1	1	2	1	1	1	1	4	1	1	1	1	1	1	1	1	1	1	1	1	1	1
114	Tested	N		2	2	0	0	2	2	2	2	0	0	Y	8	N	64	2	2	1	1	1	1	2	4	2	1	1	3	1	1	3	1	1	5	1	1	1	1	1	2	4	4
115	Untested	Y	Lost to follow-up	0	0	0	0	0	0	0	0	0	0	N	36	N	36	3	5	1	3	1	1													1	1

## Sheet: Recommendation Data
STUDY_ID	REC_FOLLOWED	PRSC_FILLED	REC_SEVERITY	INTX_TYPE
19	Yes	N/A	3	Drug-Gene
41	Yes	N/A	2	Drug-Drug
41	Yes	N/A	3	Drug-Gene
48	Yes	N/A	2	Drug-Drug
38	Yes	N/A	3	Drug-Gene
50	Yes	N/A	3	Cumulative
50	Yes	N/A	3	Drug-Gene
50	Yes	N/A	3	Drug-Drug
32	Yes	N/A	3	Drug-Gene
1	Unknown	Unknown	1	Drug-Drug
2	Yes	Yes	2	Drug-Gene
2	Yes	N/A	3	Drug-Drug
2	Yes	N/A	3	Drug-Drug
2	Yes	N/A	3	Drug-Drug
6	Unknown	Unknown	2	Cumulative
6	Unknown	Unknown	2	Drug-Gene
14	Yes	N/A	3	Drug-Gene
14	Yes	N/A	3	Drug-Gene
16	Yes	N/A	3	Drug-Gene
22	Unknown	Unknown	2	Drug-Gene
22	Unknown	Unknown	2	Drug-Gene
22	Yes	N/A	3	Drug-Gene
22	Yes	N/A	3	Drug-Gene
22	Yes	N/A	3	Drug-Gene
27	Unknown	Unknown	2	Cumulative
27	Yes	N/A	3	Cumulative
28	Unknown	Unknown	2	Cumulative
28	Yes	N/A	3	Cumulative
28	Yes	N/A	3	Cumulative
29	Unknown	Unknown	2	Drug-Drug
29	Yes	N/A	3	Drug-Gene
39	Unknown	Unknown	1	Drug-Gene
39	Unknown	Unknown	1	Drug-Drug
39	Yes	N/A	3	Drug-Gene
39	Yes	N/A	3	Cumulative
39	Yes	N/A	3	Drug-Gene
42	Unknown	Unknown	1	Drug-Gene
42	Unknown	Unknown	2	Drug-Drug
42	Yes	N/A	3	Drug-Gene
44	Yes	N/A	3	Drug-Gene
47	No	N/A	1	Drug-Drug
47	Yes	N/A	3	Drug-Drug
47	Yes	N/A	3	Drug-Gene
47	Yes	N/A	3	Cumulative
48	Unknown	Unknown	1	Cumulative
59	Unknown	Unknown	1	Cumulative
55	Yes	N/A	3	Cumulative
55	Yes	N/A	3	Drug-Gene
66	Yes	N/A	2	Cumulative
66	Yes	N/A	2	Cumulative
66	Yes	N/A	3	Drug-Gene
66	Yes	N/A	2	Drug-Drug
69	Unknown	Unknown	1	Drug-Drug
69	Yes	N/A	2	Drug-Drug
53	Yes	N/A	3	Drug-Gene
53	Yes	N/A	3	Drug-Drug
52	Yes	Yes	1	Cumulative
52	Yes	N/A	1	Cumulative
52	Yes	N/A	3	Cumulative
61	Yes	N/A	3	Drug-Gene
72	Yes	N/A	3	Cumulative
72	Yes	N/A	2	Drug-Gene
72	Yes	N/A	3	Drug-Gene
72	Yes	N/A	2	Drug-Drug
82	Unknown	N/A	1	Drug-Drug
78	Unknown	Unknown	3	Drug-Gene
78	Unknown	Unknown	1	Drug-Drug
78	Unknown	Unknown	2	Drug-Drug
79	Yes	N/A	2	Drug-Drug
77	Yes	N/A	2	Drug-Gene
77	Yes	N/A	3	Drug-Gene
77	Yes	N/A	3	Drug-Gene
76	Unknown	Unknown	1	Drug-Gene
76	Unknown	Unknown	1	Drug-Drug
74	Yes	N/A	3	Cumulative
74	Yes	N/A	3	Cumulative
74	Yes	N/A	1	Drug-Drug
74	Yes	N/A	2	Drug-Drug
92	Yes	N/A	1	Cumulative
92	Yes	N/A	2	Cumulative
92	Yes	N/A	2	Cumulative
92	Yes	N/A	3	Drug-Gene
92	Yes	N/A	2	Drug-Drug
94	Yes	N/A	2	Drug-Gene
94	Yes	N/A	3	Drug-Gene
94	Yes	N/A	3	Drug-Gene
94	Yes	N/A	2	Drug-Drug
90	Yes	N/A	1	Cumulative
90	Yes	N/A	2	Cumulative
90	Yes	N/A	3	Cumulative
90	Yes	N/A	3	Drug-Gene
90	Yes	N/A	1	Drug-Drug
95	Yes	N/A	3	Drug-Gene
85	Yes	N/A	2	Cumulative
85	Yes	N/A	2	Drug-Gene
85	Yes	N/A	3	Drug-Gene
85	Yes	N/A	3	Drug-Gene
85	Yes	N/A	1	Drug-Drug
88	Yes	N/A	2	Drug-Gene
89	Yes	N/A	1	Cumulative
89	Yes	N/A	2	Drug-Gene
104	Unknown	Unknown	1	Drug-Drug
99	Yes	N/A	2	Drug-Drug
102	Yes	N/A	2	Cumulative
114	Yes	Yes	2	Drug-Gene
114	Yes	Yes	3	Drug-Gene
114	Yes	N/A	1	Drug-Drug
114	Yes	Yes	2	Drug-Drug
112	Yes	N/A	2	Drug-Gene
105	Yes	N/A	1	Cumulative
105	Yes	N/A	2	Drug-Gene
109	Yes	N/A	2	Drug-Gene
113	Yes	N/A	3	Drug-Drug
25	Yes	N/A	3	Drug-Gene
25	Yes	N/A	3	Drug-Drug
25	Yes	N/A	3	Drug-Gene
25	Yes	N/A	3	Drug-Gene
25	No	N/A	2	Drug-Drug
25	No	N/A	2	Drug-Gene
87	No	N/A	1	Cumulative
87	Yes	N/A	3	Drug-Gene
87	No	N/A	3	Drug-Gene
87	Yes	N/A	3	Drug-Gene
87	No	N/A	2	Drug-Drug
